# Supplementary material for: Synthesis of cBN-hBN-SiCw Nanocomposite with Superior Hardness, Strength, and Toughness
Source: Nanomaterials (Basel). 2022 Dec 22;13(1):37. doi: 10.3390/nano13010037 (PMC9823861; doi:10.3390/nano13010037)
Supplement: Supplementary file 1 [file nanomaterials-13-00037-s001.zip]

Archive with 1 entries (1 files):
- nanomaterials-2049461-supplementary.pdf
